# Supplementary material for: Eco-Friendly Fabrication of 2D a-SnOx Thin-Film Transistors Derived from Deep Eutectic Solvents
Source: Materials (Basel). 2025 Nov 27;18(23):5349. doi: 10.3390/ma18235349 (PMC12693035; doi:10.3390/ma18235349)
Supplement: Supplementary file 1 [file materials-18-05349-s001.zip]

Archive with 1 entries (1 files):
- materials-3962307-supplementary.pdf
